# Supplementary material for: Temporal–spatial variability of grazing behaviors of yaks and the drivers of their intake on the eastern Qinghai-Tibetan Plateau
Source: Front Vet Sci. 2024 Jun 11;11:1393136. doi: 10.3389/fvets.2024.1393136 (PMC11197466; doi:10.3389/fvets.2024.1393136)
Supplement: Supplementary file 1 [file Table_1.XLSX]

## Sheet: Sheet1
	References	Time	Longitude	Latitude	Altitude	MAT	MAP	FB	ASH	CP	NDF	ADF		LS	GI	Age	Weight	Intake	Walking	Resting	Rum
1	Effects of Seasonal Grazing on The Relationship Between Alpine Meadow and yak	2018-2020	101.867	33.6667	3700	1.2	630			0.8	7.88	5.3	Cold	yak	3	3	220	44.78	47.24	86.99	86.99
2	Effects of Seasonal Grazing on The Relationship Between Alpine Meadow and yak	2018-2020	101.867	33.6667	3700	1.2	630			0.82	3.29	1.98	Cold	yak	3	3	220	45.89	61.8	68.34	68.34
3	Effects of Seasonal Grazing on The Relationship Between Alpine Meadow and yak	2018-2020	101.867	33.6667	3700	1.2	630			0.81	4.5	2.34	Warm	yak	3	3	200	47.2	60.02	58.68	58.68
4	Effects of Seasonal Grazing on The Relationship Between Alpine Meadow and yak	2018-2020	101.867	33.6667	3700	1.2	630			0.71	6.94	4.66	Warm	yak	3	3	200	54.78	74.04	102.75	102.75
5	Effects of Seasonal Grazing on The Relationship Between Alpine Meadow and yak	2018-2020	101.867	33.6667	3700	1.2	630			0.73	8.06	4.85	Cold	yak	3	3	220	35.67	27.05	75.69	75.69
6	Effects of Seasonal Grazing on The Relationship Between Alpine Meadow and yak	2018-2020	101.867	33.6667	3700	1.2	630			0.73	3	1.83	Cold	yak	3	3	220	43.89	37.69	66.56	66.56
7	Effects of Seasonal Grazing on The Relationship Between Alpine Meadow and yak	2018-2020	101.867	33.6667	3700	1.2	630			0.85	4.41	2.64	Warm	yak	3	3	200	49	32.99	85.77	85.77
8	Effects of Seasonal Grazing on The Relationship Between Alpine Meadow and yak	2018-2020	101.867	33.6667	3700	1.2	630			0.55	6.88	5.06	Warm	yak	3	3	200	46.78	34.43	102.95	102.95
9	Seasonal Changes in Grazing Behavior and Rumen Microbiota of Yak and Cattle	2019	102.48	34.0667	3100	4.5	640		9.9	11.061	48.656	24.076	Cold	yak	10	4	254		0.06	0.224	0.15
10	Seasonal Changes in Grazing Behavior and Rumen Microbiota of Yak and Cattle	2019	102.48	34.0667	3100	4.5	640		8.71	14.006	36.857	11.388	Warm	yak	10	4	252		0.08	0.24	0.17
11	Seasonal Changes in Grazing Behavior and Rumen Microbiota of Yak and Cattle	2019	102.48	34.0667	3100	4.5	640		10.023	3.494	58.158	37.938	Warm	yak	10	4	264		0.09	0.21	0.13
12	Effects of Shrub Encroachment on Grazing Behavior, Rumen Fermentation and Serum Parameters of Yaks in Alpine Meadows	2016-2021	97.7	34.55	4260	-2.4	584.1			0.407186	2.83085		Cold	yak	9	3	29.3	76.3	8.1	15.9	15.9
13	Effects of Shrub Encroachment on Grazing Behavior, Rumen Fermentation and Serum Parameters of Yaks in Alpine Meadows	2016-2021	97.7	34.55	4260	-2.4	584.1						Cold	yak	9	3	352	25
14	Effects of Shrub Encroachment on Grazing Behavior, Rumen Fermentation and Serum Parameters of Yaks in Alpine Meadows	2016-2021	97.7	34.55	4260	-2.4	584.1						Cold	yak	9	3	305	25
15	Effects of Cold and Warm Season on Grazing Behavior and Rumen Microbial Diversity of Free-rang yak	2019	102.483	34.5	4000	1.1	615.5	69.1		69			Cold	yak	6	3.5	63.12		80	9.1	28
16	Effects of Cold and Warm Season on Grazing Behavior and Rumen Microbial Diversity of Free-rang yak	2019	102.48	34.7221	3100	4.5	640		10.023	3.494	63.158	37.938	Warm	yak	9	4			4.775	5.218	8.16
17	Study on yak's grazing behavior in summer and winter pasture using GPS and GIS technology	2014	102.48	34.7221	3100	4.5	640		9.846	13.678	44.138	26.471	Cold	yak	9	4			3.559	4.626	10.72
18	Study on yak's grazing behavior in summer and winter pasture using GPS and GIS technology	2014	102.48	34.7221	3703		492.7						Cold	yak	6				75.45	55.1
19	Study on grazing behavior of yak and cattle-yak in autumn pasture of Qilian mountain by GPS tracking and positioning system	2014			3703		492.7						Warm	yak	6				0	355.8
20	Effects of different grazing intensities on grazing behavior of yak in summer	2005-2006	102.862	37.208	3154	-0.2	630						Warm	yak	3	3
21	Effects of different grazing intensities on grazing behavior of yak in summer	2005-2006	102.017	36.3	3800	-0.1	416						Cold	yak	10				2.57572	2.15273	9.342
22	Effects of different grazing intensities on grazing behavior of yak in summer	2005-2006	102.017	36.3	3800	-0.1	416						Cold	yak	10				1.79613	1.94705	8.56541
23	Study on Grazing Behaviour of Yaks in Summer, Autumn and Winter	2004	100.25	37.2332	3800	-0.1	416						Cold	yak	10				1.42453	2.02307	8.58729
24	Study on Grazing Behaviour of Yaks in Summer, Autumn and Winter	2004	100.25	37.2332	3546			1034.89					Cold	yak	6				18.15	0	0
25	Study on Grazing Behaviour of Yaks in Summer, Autumn and Winter	2004	100.25	37.2332	3546			115.67					Warm	yak	6				43.33	62.82	86.22
26	Study on Grazing Behaviour of Yaks in Summer, Autumn and Winter	2004	100.25	37.2332	3546								Warm	yak	6				20.5	134.36	53.84
27	Effects of Grazing Regime on Feed Intake and Apparent Digestibility of Yak and Tibetan Sheep	2018-2020	97.2833	36.7333	3100	-0.45	400	12611	4.91	8.35	63.26	29.3	Cold	yak	12	1.5
28	Botanical composition and grazing behaviour of Qinghai yaks of Plateau type in the natural rangeland	2008	97.0167	32.7333	3800	-0.4	495.5							yak	3			79.2
29	Shrub cover impacts on yak growth performance and herbaceous forage quality on the Qinghai-Tibet Plateau, China	2021	100.767	33.1	3500	3.5	603						Cold	yak	48	2	114.6
30	Shrub cover impacts on yak growth performance and herbaceous forage quality on the Qinghai-Tibet Plateau, China	2021	100.767	33.1	3500	3.5	603						Cold	yak	48	2	114.6
31	Shrub cover impacts on yak growth performance and herbaceous forage quality on the Qinghai-Tibet Plateau, China	2021	100.767	33.1	3500	3.5	603						Cold	yak	48	2	114.6
32	Shrub cover impacts on yak growth performance and herbaceous forage quality on the Qinghai-Tibet Plateau, China	2021	100.767	33.1	3500	3.5	603						Cold	yak	48	2	114.6
33	Behavioral patterns of yaks (Bos grunniens) grazing on alpine shrub meadows of the Qinghai-Tibetan Plateau	2021	100.767	33.1	3500	3.5	603						Cold	yak	12			61.7	8.1	15.9
34	Behavioral patterns of yaks (Bos grunniens) grazing on alpine shrub meadows of the Qinghai-Tibetan Plateau	2021	100.767	33.1	3500	3.5	603						Cold	yak	12			58.2	8.8	16
35	Behavioral patterns of yaks (Bos grunniens) grazing on alpine shrub meadows of the Qinghai-Tibetan Plateau	2021	100.767	33.1	3500	3.5	603						Cold	yak	12			69.4	8.9	14.5
36	Behavioral patterns of yaks (Bos grunniens) grazing on alpine shrub meadows of the Qinghai-Tibetan Plateau	2021	100.767	33.1	3500	3.5	603						Cold	yak	12			69.2	10	12.9
37	Behavioral characteristics of yaks grazing summer and winter pastures on the Qinghai-Tibetan Plateau	2008	100.95	36.917	3170	-0.45	400	897	944	107	601	293	Cold	yak	26	8		36.3		239	62.6
38	Behavioral characteristics of yaks grazing summer and winter pastures on the Qinghai-Tibetan Plateau	2008	100.954	36.9206	3029	-0.45	400	944	930	61	632	338	Warm	yak	26	4		54.5		396	53.7
39	Seasonal heat production and energy balance of grazing yaks on the Qinghai-Tibetan plateau	2010-2011	100.954	37.2702	3293		327	944.4	937.2	54.4	321.1	550.9	Cold	yak	24	8	159	37	809	317	55
40	Seasonal heat production and energy balance of grazing yaks on the Qinghai-Tibetan plateau	2010-2011	100.954	37.2702	3293		327	392.4	937.7	93.8	278.3	474.3	Cold	yak	24	8	202	40	441	412	48
41	Seasonal heat production and energy balance of grazing yaks on the Qinghai-Tibetan plateau	2010-2011	100.954	37.2702	3293		327	240.1	874.3	42.7	297.1	555.4	Warm	yak	24	8	221	47	621	380	57
42	Grazing Behavior of Lactating and Non-Lactating Yaks in the Summer Season of the Qinghai-Tibetan Plateau	2006	100.264	37.2934	3546	-0.5	327.1		917	93.8	320.8	575.7	Cold	yak	6			40.3	441	412	48.3
43	Grazing Behavior of Lactating and Non-Lactating Yaks in the Summer Season of the Qinghai-Tibetan Plateau	2006	100.264	37.2934	3546	-0.5	327.1		917	93.8	320.8	575.7	Cold	yak	6			44.6	389	416	64.9
		Abbreviation
		MAT	MAP	ASH	CP	NDF	ADF	Season	GI	Age	Rum	Walking	FB	LS
		Mean annual temperature	Mean annual precipitation	Ash	Crude protein	Neutral detergent fiber	Acid detergent fiber	Season	Grazing intensity	Livestock age	Rumination	Walking speed	Forage biomass	Livestock species
